# Supplementary material for: Shifting Paradigms in Bronchopulmonary Dysplasia: From Treatment to Etiology/Pathophysiology-Based Classification
Source: Biomedicines. 2025 Apr 17;13(4):985. doi: 10.3390/biomedicines13040985 (PMC12025045; doi:10.3390/biomedicines13040985)
Supplement: Supplementary file 1 [file biomedicines-13-00985-s001.zip]

Archive with 1 entries (1 files):
- biomedicines-3581789-supplementary.pptx
